# Supplementary material for: Analysis of EF-Hand Proteins in Soybean Genome Suggests Their Potential Roles in Environmental and Nutritional Stress Signaling
Source: Front Plant Sci. 2017 May 24;8:877. doi: 10.3389/fpls.2017.00877 (PMC5443154; doi:10.3389/fpls.2017.00877)
Supplement: Supplementary file 1 [file Tables_1_to_11.XLS]

## Sheet: Table S1
Supplemental Table S1. A list of all identified EF-hand proteins in soybean genome
Locus name	Gene classification	Chr	Gene length	Intron	Amino acid	EF-hand
Gm03g004100	CaM	3	1922	1	149	4
Gm02g275600	CaM	2	2097	1	149	4
Gm19g068300	CaM	19	2853	1	149	4
Gm05g079700	CaM	5	2372	1	149	4
Gm14g040600	CaM	14	2160	1	149	4
Gm19g121900	CaM	19	1979	1	149	4
Gm10g178400	CML	10	2548	3	150	4
Gm02g002100	CML	2	2768	3	150	4
Gm20g211700	CML	20	1882	3	150	4
Gm10g002200	CML	10	2615	3	150	4
Gm13g074800	CML	13	1346	1	140	3
Gm20g048900	CML	20	6177	2	165	3
Gm19g244300	CML	19	1371	3	149	4
Gm19g160100	CML	19	1103	3	148	4
Gm03g157800	CML	3	1025	3	148	4
Gm03g246800	CML	3	1474	3	149	4
Gm19g098900	CML	19	681	2	114	3
Gm10g161900	CML	10	1164	3	149	4
Gm16g099600	CML	16	1517	0	160	4
Gm20g224300	CML	20	1630	3	149	4
Gm02g143800	CML	2	1191	3	149	4
Gm10g030500	CML	10	1161	3	149	4
Gm11g030100	CML	11	3366	0	147	3
Gm01g211700	CML	1	2265	0	147	3
Gm12g089800	CML	12	980	0	163	4
Gm17g134900	CML	17	444	0	147	3
Gm05g238400	CML	5	567	0	188	4
Gm17g112000	CML	17	1188	0	229	4
Gm01g094000	CML	1	11001	0	152	4
Gm11g182700	CML	11	2704	0	159	4
Gm13g159600	CML	13	1376	0	229	4
Gm15g055100	CML	15	2674	5	170	4
Gm18g039500	CML	18	1091	0	139	3
Gm11g217200	CML	11	835	0	137	4
Gm14g215800	CML	14	426	0	141	4
Gm03g127000	CML	3	459	0	152	4
Gm07g169100	CML	7	2001	0	182	4
Gm11g127500	CML	11	857	0	106	3
Gm02g245700	CML	2	1530	0	141	4
Gm04g144800	CML	4	483	0	160	4
Gm19g129800	CML	19	790	0	152	4
Gm12g052100	CML	12	2236	1	221	4
Gm05g015500	CML	5	486	0	161	4
Gm09g067600	CML	9	309	0	102	2
Gm08g053500	CML	8	1331	0	180	4
Gm13g344200	CML	13	1259	0	184	4
Gm12g197900	CML	12	1014	0	122	1
Gm06g208800	CML	6	483	0	160	4
Gm05g245600	CML	5	1031	0	216	4
Gm18g221300	CML	18	1667	0	223	4
Gm01g144300	CML	1	1644	0	214	4
Gm03g022800	CML	3	645	0	214	4
Gm07g101100	CML	7	911	0	179	4
Gm08g177600	CML	8	2209	5	131	2
Gm11g056500	CML	11	1480	0	187	4
Gm12g142900	CML	12	1203	0	119	1
Gm01g185600	CML	1	1059	0	187	4
Gm17g175400	CML	17	1163	0	190	3
Gm18g101100	CML	18	2940	5	157	3
Gm19g132800	CML	19	1542	0	218	3
Gm17g128900	CML	17	846	0	140	4
Gm19g088200	CML	19	734	0	140	4
Gm05g085200	CML	5	3193	0	189	4
Gm13g083700	CML	13	833	0	157	4
Gm04g136200	CML	4	919	0	141	4
Gm09g102500	CML	9	267	0	88	2
Gm03g130800	CML	3	1292	0	219	3
Gm18g100800	CML	18	2957	5	157	3
Gm11g157100	CML	11	806	0	141	4
Gm11g157200	CML	11	816	0	141	4
Gm18g177900	CML	18	423	0	135	4
Gm16g142500	CML	16	1100	0	192	4
Gm02g245900	CML	2	565	0	84	2
Gm04g194800	CML	4	1476	0	140	4
Gm05g047100	CML	5	855	0	140	4
Gm12g025200	CML	12	459	1	140	4
Gm14g216000	CML	14	578	0	84	2
Gm14g143100	CML	14	427	1	131	2
Gm04g136600	CML	4	865	0	141	4
Gm02g059600	CML	2	1115	0	193	4
Gm02g133000	CML	2	1274	0	185	4
Gm09g270900	CML	9	1179	0	183	3
Gm16g059300	CML	16	864	0	140	4
Gm08g093000	CML	8	805	0	80	2
Gm06g034700	CML	6	1118	0	187	3
Gm07g212000	CML	7	4792	0	185	4
Gm17g058200	CML	17	459	0	152	4
Gm14g156300	CML	14	1501	0	163	3
Gm17g107000	CML	17	3288	7	467	4
Gm01g076800	CML	1	423	1	87	3
Gm13g035100	CML	13	1130	0	164	3
Gm14g085700	CML	14	435	0	144	3
Gm05g138000	CML	5	693	0	81	2
Gm04g136300	CML	4	435	0	144	4
Gm12g172000	CML	12	476	3	123	3
Gm16g095700	CML	16	3977	3	229	4
Gm07g229500	CML	7	822	1	164	2
Gm20g034200	CML	20	828	0	191	2
Gm04g245000	CML	4	955	0	156	3
Gm08g265200	CML	8	3930	3	229	4
Gm08g340400	CML	8	2017	3	216	4
Gm13g367100	CML	13	3603	5	175	3
Gm15g006300	CML	15	3915	5	188	2
Gm20g101700	CML	20	7541	5	371	5
Gm07g238700	CML	7	851	0	147	4
Gm10g287600	CML	10	5919	6	368	5
Gm14g159700	CML	14	3274	5	349	6
Gm13g283600	CML	13	1652	0	116	2
Gm04g038300	CML	4	288	0	95	2
Gm12g228000	CML	12	8312	10	501	2
Gm17g034900	CML	17	1414	0	156	4
Gm12g217500	CML	12	744	0	115	1
Gm10g106400	CML	10	4866	4	284	2
Gm12g185400	CML	12	2732	4	213	2
Gm13g163900	CML	13	3652	6	487	5
Gm13g303900	CML	13	965	0	122	1
Gm13g248200	CML	13	1332	0	114	1
Gm16g022400	CML	16	1267	0	125	1
Gm11g217300	CML	11	847	0	102	2
Gm12g103600	CML	12	1075	0	126	1
Gm04g064800	CML	4	4858	4	328	5
Gm09g236800	CML	9	1250	0	207	2
Gm18g260700	CML	18	1307	0	207	3
Gm19g067200	CML	19	4492	5	349	6
Gm07g053300	CML	7	1353	0	125	1
Gm06g255700	CML	6	354	0	101	1
Gm19g257800	CML	19	1947	0	126	1
Gm12g217700	CML	12	816	0	122	1
Gm06g258000	CML	6	1090	0	119	1
Gm13g282900	CML	13	879	0	124	1
Gm17g071900	CML	17	3188	5	207	2
Gm03g259100	CML	3	3114	0	126	1
Gm12g145900	CML	12	916	0	111	1
Gm14g170400	CML	14	626	1	193	2
Gm05g064100	CML	5	5416	3	88	1
Gm04g108900	CML	4	1373	2	116	1
Gm06g000700	CML	6	3616	9	170	2
Gm06g079900	CML	6	836	0	178	2
Gm15g065700	CML	15	1161	0	114	1
Gm01g049500	CML	1	778	0	187	3
Gm02g108700	CML	2	811	0	150	2
Gm13g316100	CML	13	2576	4	218	2
Gm04g078400	CML	4	955	0	178	4
Gm20g227600	CML	20	552	0	130	2
Gm14g113600	CML	14	2963	3	188	1
Gm10g160800	CML	10	393	0	130	2
Gm06g066000	CML	6	4271	6	464	5
Gm17g213600	CML	17	5930	6	487	5
Gm04g001200	CML	4	4905	9	169	3
Gm02g186900	CML	2	3755	4	259	2
Gm05g066800	CBL	5	9479	7	213	3
Gm11g038900	CBL	11	3478	7	212	4
Gm17g149000	CBL	17	4421	7	219	3
Gm04g235900	CBL	4	6279	7	223	3
Gm07g269200	CBL	7	6594	7	226	3
Gm17g004400	CBL	17	6756	7	226	3
Gm08g332800	CBL	8	4636	7	226	3
Gm18g074200	CBL	18	4783	7	226	3
Gm06g128700	CBL	6	7194	7	223	3
Gm09g016000	CBL	9	6559	7	226	3
Gm07g010800	CBL	7	3127	8	263	3
Gm08g194000	CBL	8	3446	8	265	3
Gm05g217700	CBL	5	4440	7	230	3
Gm08g023700	CBL	8	2848	7	235	3
Gm17g229500	CBL	17	4855	8	258	3
Gm20g070700	CDPK	20	7725	6	579	4
Gm20g175100	CDPK	20	5231	6	490	4
Gm08g316500	CDPK	8	5846	7	551	4
Gm10g120300	CDPK	10	7087	6	581	4
Gm02g192700	CDPK	2	5446	6	587	4
Gm10g084000	CDPK	10	5678	6	592	4
Gm10g087100	CDPK	10	7282	6	595	4
Gm10g217000	CDPK	10	5419	6	492	4
Gm04g204400	CDPK	4	4752	6	496	4
Gm06g161200	CDPK	6	4751	6	497	4
Gm05g198300	CDPK	5	5751	6	507	4
Gm02g311800	CDPK	2	6488	6	549	4
Gm08g005600	CDPK	8	4132	6	508	4
Gm03g204100	CDPK	3	4351	6	590	4
Gm19g201400	CDPK	19	4274	6	593	4
Gm20g175200	CDPK	20	2776	5	294	5
Gm10g216900	CDPK	10	4326	6	482	5
Gm14g000800	CDPK	14	6076	6	558	4
Gm11g020200	CDPK	11	4769	7	505	4
Gm05g213200	CDPK	5	6287	7	518	4
Gm01g223200	CDPK	1	5258	7	528	4
Gm02g278900	CDPK	2	7296	7	527	4
Gm02g291300	CDPK	2	4538	7	528	4
Gm14g035800	CDPK	14	4514	7	529	4
Gm07g260200	CDPK	7	4495	7	529	4
Gm14g023500	CDPK	14	4644	7	539	4
Gm20g041500	CDPK	20	5265	7	546	4
Gm07g232400	CDPK	7	4900	7	541	4
Gm17g013800	CDPK	17	4591	7	538	4
Gm17g261000	CDPK	17	3177	7	513	4
Gm18g096500	CDPK	18	6203	7	551	4
Gm14g222000	CDPK	14	4502	7	537	4
Gm18g202100	CDPK	18	8284	7	512	4
Gm07g151000	CDPK	7	7765	6	533	4
Gm08g019700	CDPK	8	3587	5	437	1
Gm06g189600	CDPK	6	4935	6	551	4
Gm17g096000	CDPK	17	4080	6	541	4
Gm04g175300	CDPK	4	5292	6	556	4
Gm05g030800	CDPK	5	4015	6	539	4
Gm02g182900	CDPK	2	7291	7	525	4
Gm17g260900	CDPK	17	4127	7	536	4
Gm10g103100	CDPK	10	5616	7	528	4
Gm03g138000	CDPK	3	4486	7	534	4
Gm19g140800	CDPK	19	4736	7	535	4
Gm11g128900	CDPK	11	4839	7	542	4
Gm12g053400	CDPK	12	4716	7	533	4
Gm16g128600	CDPK	16	5347	11	528	4
Gm02g048300	CDPK	2	7379	11	530	4
Gm11g077300	CDPK	11	5588	11	562	4
Gm01g166100	CDPK	1	5556	11	562	4
Gm15g222300	CCaMK	15	4941	7	527	3
Gm08g227200	CCaMK	8	5312	7	526	3
Gm19g129200	CRK	19	8158	9	416	2
Gm02g163300	CRK	2	7918	10	583	2
Gm10g096600	CRK	10	5941	6	341	2
Gm01g184300	CRK	1	5412	10	604	2
Gm11g058000	CRK	11	4717	11	568	2
Gm05g090900	CRK	5	4452	10	578	2
Gm07g210600	CRK	7	4732	0	598	2
Gm02g134600	CRK	2	4928	0	598	2
Gm16g020600	CRK	16	8087	9	415	2
Gm06g134200	CRK	6	7475	10	599	2
Gm04g231000	CRK	4	8837	10	597	2
Gm07g051600	CRK	7	7871	10	592	2
Gm12g155600	CRK	12	3143	5	395	2
Gm10g152200	Rboh	10	6988	11	825	2
Gm03g236300	Rboh	3	6831	10	885	2
Gm20g236200	Rboh	20	6731	11	889	2
Gm04g203200	Rboh	4	7185	11	928	2
Gm06g162300	Rboh	6	7302	11	941	2
Gm19g233900	Rboh	19	6905	11	887	2
Gm08g005900	Rboh	8	5682	11	888	2
Gm05g198700	Rboh	5	5939	11	898	2
Gm08g018900	Rboh	8	9528	13	941	2
Gm01g222700	Rboh	1	9977	13	927	2
Gm05g212500	Rboh	5	8789	13	941	2
Gm11g020700	Rboh	11	10866	13	927	2
Gm07g130800	Rboh	7	4839	13	859	2
Gm15g182000	Rboh	15	15437	13	936	2
Gm09g073200	Rboh	9	11354	13	928	2
Gm17g078300	Rboh	17	7396	13	821	2
Gm05g021100	Rboh	5	6775	13	820	2
Gm03g019200	Other	3	8590	13	534	3
Gm03g032000	Other	3	3721	5	292	2
Gm06g162700	Other	6	4084	3	476	4
Gm07g080800	Other	7	8500	13	527	2
Gm08g059300	Other	8	6734	9	580	1
Gm12g227800	Other	12	4793	8	711	4
Gm13g119600	Other	13	3371	3	579	2
Gm13g272000	Other	13	4960	6	579	3
Gm13g272100	Other	13	8288	8	712	4
Gm13g272300	Other	13	5194	8	712	3
Gm14g017400	Other	14	6225	13	695	2
Gm15g030100	Other	15	6188	0	211	4
Gm16g016300	Other	16	3847	9	474	1
Gm16g214500	Other	16	2324	3	264	2
Gm16g214800	Other	16	2366	3	305	2

## Sheet: Table S2
Supplemental Table S2. A list of 150 soybean CaM/CML genes and their sequence details
Locus name	Gene name	Chr	Gene length	Intron	Amino acid	EF-hand	Identity to AtCaM2
Gm03g004100	GmCaM1/SCaM1	3	1922	1	149	4	0.987
Gm02g275600	GmCaM2	2	2097	1	149	4	0.987
Gm19g068300	GmCaM3/SCaM3	19	2853	1	149	4	0.987
Gm05g079700	GmCaM4	5	2372	1	149	4	0.987
Gm14g040600	GmCaM5	14	2160	1	149	4	0.987
Gm19g121900	GmCaM6	19	1979	1	149	4	0.98
Gm10g178400	GmCML1/SCaM4	10	2548	3	150	4	0.792
Gm02g002100	GmCML2/SCaM5	2	2768	3	150	4	0.792
Gm20g211700	GmCML3	20	1882	3	150	4	0.785
Gm10g002200	GmCML4	10	2615	3	150	4	0.779
Gm13g074800	GmCML5	13	1346	1	140	4	0.893
Gm20g048900	GmCML6	20	6177	2	165	4	0.812
Gm19g244300	GmCML7	19	1371	3	149	4	0.698
Gm19g160100	GmCML8	19	1103	3	148	4	0.696
Gm03g157800	GmCML9	3	1025	3	148	4	0.689
Gm03g246800	GmCML10	3	1474	3	149	4	0.685
Gm19g098900	GmCML11	19	681	2	114	2	0.614
Gm10g161900	GmCML12	10	1164	3	149	4	0.604
Gm16g099600	GmCML13	16	1517	0	160	4	0.604
Gm20g224300	GmCML14	20	1630	3	149	4	0.591
Gm02g143800	GmCML15	2	1191	3	149	4	0.55
Gm10g030500	GmCML16	10	1161	3	149	4	0.53
Gm11g030100	GmCML17	11	3366	0	147	4	0.524
Gm01g211700	GmCML18	1	2265	0	147	4	0.51
Gm12g089800	GmCML19	12	980	0	163	4	0.456
Gm17g134900	GmCML20	17	444	0	147	4	0.456
Gm05g238400	GmCML21	5	567	0	188	4	0.45
Gm17g112000	GmCML22	17	1188	0	229	4	0.443
Gm01g094000	GmCML23	1	11001	0	152	4	0.436
Gm11g182700	GmCML24	11	2704	0	159	4	0.436
Gm13g159600	GmCML25	13	1376	0	229	4	0.436
Gm15g055100	GmCML26	15	2674	5	170	4	0.436
Gm18g039500	GmCML27	18	1091	0	139	4	0.432
Gm11g217200	GmCML28	11	835	0	137	4	0.431
Gm14g215800	GmCML29	14	426	0	141	4	0.426
Gm03g127000	GmCML30	3	459	0	152	4	0.416
Gm07g169100	GmCML31	7	2001	0	182	4	0.416
Gm11g127500	GmCML32	11	857	0	106	3	0.415
Gm02g245700	GmCML33	2	1530	0	141	4	0.411
Gm04g144800	GmCML34	4	483	0	160	4	0.409
Gm19g129800	GmCML35	19	790	0	152	4	0.409
Gm12g052100	GmCML36	12	2236	1	221	4	0.403
Gm05g015500	GmCML37	5	486	0	161	4	0.396
Gm09g067600	GmCML38	9	309	0	102	2	0.392
Gm08g053500	GmCML39	8	1331	0	180	4	0.389
Gm13g344200	GmCML40	13	1259	0	184	4	0.389
Gm12g197900	GmCML41	12	1014	0	122	1	0.385
Gm06g208800	GmCML42	6	483	0	160	4	0.376
Gm05g245600	GmCML43	5	1031	0	216	4	0.369
Gm18g221300	GmCML44	18	1667	0	223	4	0.369
Gm01g144300	GmCML45	1	1644	0	214	4	0.362
Gm03g022800	GmCML46	3	645	0	214	4	0.362
Gm07g101100	GmCML47	7	911	0	179	4	0.362
Gm08g177600	GmCML48	8	2209	5	131	2	0.351
Gm11g056500	GmCML49	11	1480	0	187	4	0.349
Gm12g142900	GmCML50	12	1203	0	119	1	0.345
Gm01g185600	GmCML51	1	1059	0	187	4	0.342
Gm17g175400	GmCML52	17	1163	0	190	4	0.342
Gm18g101100	GmCML53	18	2940	5	157	3	0.342
Gm19g132800	GmCML54	19	1542	0	218	3	0.342
Gm17g128900	GmCML55	17	846	0	140	4	0.336
Gm19g088200	GmCML56	19	734	0	140	4	0.336
Gm05g085200	GmCML57	5	3193	0	189	4	0.336
Gm13g083700	GmCML58	13	833	0	157	4	0.336
Gm04g136200	GmCML59	4	919	0	141	4	0.333
Gm09g102500	GmCML60	9	267	0	88	2	0.33
Gm03g130800	GmCML61	3	1292	0	219	3	0.329
Gm18g100800	GmCML62	18	2957	5	157	3	0.329
Gm11g157100	GmCML63	11	806	0	141	4	0.326
Gm11g157200	GmCML64	11	816	0	141	4	0.326
Gm18g177900	GmCML65	18	423	0	135	4	0.326
Gm16g142500	GmCML66	16	1100	0	192	4	0.322
Gm02g245900	GmCML67	2	565	0	84	2	0.321
Gm04g194800	GmCML68	4	1476	0	140	4	0.321
Gm05g047100	GmCML69	5	855	0	140	4	0.321
Gm12g025200	GmCML70	12	459	1	140	4	0.321
Gm14g216000	GmCML71	14	578	0	84	2	0.321
Gm14g143100	GmCML72	14	427	1	131	3	0.321
Gm04g136600	GmCML73	4	865	0	141	4	0.319
Gm02g059600	GmCML74	2	1115	0	193	4	0.315
Gm02g133000	GmCML75	2	1274	0	185	4	0.315
Gm09g270900	GmCML76	9	1179	0	183	3	0.315
Gm16g059300	GmCML77	16	864	0	140	4	0.314
Gm08g093000	GmCML78	8	805	0	80	2	0.313
Gm06g034700	GmCML79	6	1118	0	187	3	0.309
Gm07g212000	GmCML80	7	4792	0	185	4	0.309
Gm17g058200	GmCML81	17	459	0	152	4	0.309
Gm14g156300	GmCML82	14	1501	0	163	3	0.302
Gm17g107000	GmCML83	17	3288	7	467	5	0.302
Gm01g076800	GmCML84	1	423	1	87	3	0.299
Gm13g035100	GmCML85	13	1130	0	164	3	0.295
Gm14g085700	GmCML86	14	435	0	144	4	0.285
Gm05g138000	GmCML87	5	693	0	81	2	0.284
Gm04g136300	GmCML88	4	435	0	144	4	0.278
Gm12g172000	GmCML89	12	476	3	123	3	0.276
Gm16g095700	GmCML90	16	3977	3	229	4	0.268
Gm07g229500	GmCML91	7	822	1	164	2	0.268
Gm20g034200	GmCML92	20	828	0	191	2	0.268
Gm04g245000	GmCML93	4	955	0	156	3	0.255
Gm08g265200	GmCML94	8	3930	3	229	4	0.255
Gm08g340400	GmCML95	8	2017	3	216	4	0.248
Gm13g367100	GmCML96	13	3603	5	175	3	0.248
Gm15g006300	GmCML97	15	3915	5	188	2	0.242
Gm20g101700	GmCML98	20	7541	5	371	5	0.242
Gm07g238700	GmCML99	7	851	0	147	4	0.238
Gm10g287600	GmCML100	10	5919	6	368	5	0.235
Gm14g159700	GmCML101	14	3274	5	349	6	0.235
Gm13g283600	GmCML102	13	1652	0	116	2	0.233
Gm04g038300	GmCML103	4	288	0	95	2	0.232
Gm12g228000	GmCML104	12	8312	10	501	2	0.228
Gm17g034900	GmCML105	17	1414	0	156	4	0.228
Gm12g217500	GmCML106	12	744	0	115	1	0.226
Gm10g106400	GmCML107	10	4866	4	284	2	0.221
Gm12g185400	GmCML108	12	2732	4	213	2	0.221
Gm13g163900	GmCML109	13	3652	6	487	5	0.221
Gm13g303900	GmCML110	13	965	0	122	1	0.221
Gm13g248200	GmCML111	13	1332	0	114	1	0.219
Gm16g022400	GmCML112	16	1267	0	125	1	0.216
Gm11g217300	GmCML113	11	847	0	102	2	0.216
Gm12g103600	GmCML114	12	1075	0	126	1	0.214
Gm04g064800	GmCML115	4	4858	4	328	5	0.208
Gm09g236800	GmCML116	9	1250	0	207	2	0.208
Gm18g260700	GmCML117	18	1307	0	207	3	0.208
Gm19g067200	GmCML118	19	4492	5	349	6	0.208
Gm07g053300	GmCML119	7	1353	0	125	1	0.208
Gm06g255700	GmCML120	6	354	0	101	1	0.208
Gm19g257800	GmCML121	19	1947	0	126	1	0.206
Gm12g217700	GmCML122	12	816	0	122	1	0.205
Gm06g258000	GmCML123	6	1090	0	119	1	0.202
Gm13g282900	GmCML124	13	879	0	124	1	0.202
Gm17g071900	GmCML125	17	3188	5	207	2	0.201
Gm03g259100	GmCML126	3	3114	0	126	1	0.198
Gm12g145900	GmCML127	12	916	0	111	1	0.198
Gm14g170400	GmCML128	14	626	1	193	2	0.195
Gm05g064100	GmCML129	5	5416	3	88	1	0.193
Gm04g108900	GmCML130	4	1373	2	116	1	0.19
Gm06g000700	GmCML131	6	3616	9	170	2	0.188
Gm06g079900	GmCML132	6	836	0	178	2	0.188
Gm15g065700	GmCML133	15	1161	0	114	1	0.184
Gm01g049500	GmCML134	1	778	0	187	3	0.181
Gm02g108700	GmCML135	2	811	0	150	2	0.181
Gm13g316100	GmCML136	13	2576	4	218	2	0.181
Gm04g078400	GmCML137	4	955	0	178	4	0.174
Gm20g227600	GmCML138	20	552	0	130	2	0.169
Gm14g113600	GmCML139	14	2963	3	188	1	0.168
Gm10g160800	GmCML140	10	393	0	130	2	0.162
Gm06g066000	GmCML141	6	4271	6	464	5	0.154
Gm17g213600	GmCML142	17	5930	6	487	5	0.148
Gm04g001200	GmCML143	4	4905	9	169	3	0.134
Gm02g186900	GmCML144	2	3755	4	259	2	0.128

## Sheet: Table S3
Supplemental Table S3. A list of 15 soybean CBL genes and their sequence details
Locus name	Gene name	Chr	Gene length	Intron	Amino acid	EF-hand	Identity to AtCBL1
Gm05g066800	GmCBL1	5	9479	7	213	3	0.775
Gm11g038900	GmCBL2	11	3478	7	212	4	0.732
Gm17g149000	GmCBL3	17	4421	7	219	3	0.7
Gm04g235900	GmCBL4	4	6279	7	223	3	0.62
Gm07g269200	GmCBL5	7	6594	7	226	3	0.62
Gm17g004400	GmCBL6	17	6756	7	226	3	0.62
Gm08g332800	GmCBL7	8	4636	7	226	3	0.615
Gm18g074200	GmCBL8	18	4783	7	226	3	0.615
Gm06g128700	GmCBL9	6	7194	7	223	3	0.61
Gm09g016000	GmCBL10	9	6559	7	226	3	0.582
Gm07g010800	GmCBL11	7	3127	8	263	3	0.545
Gm08g194000	GmCBL12	8	3446	8	265	3	0.54
Gm05g217700	GmCBL13	5	4440	7	230	3	0.521
Gm08g023700	GmCBL14	8	2848	7	235	3	0.521
Gm17g229500	GmCBL15	17	4855	8	258	3	0.488

## Sheet: Table S4
Supplemental Table S4. A list of 50 soybean CDPK genes and 2 CCaMK genes and their sequence details
Locus name	Gene name	Chr	Gene length	Intron	Amino acid	Myristoylation*	EF-hand	Identity to AtCDPK1
Gm20g070700	GmCDPK1/CDPKα	20	7725	6	579	Yes	4	0.813
Gm20g175100	GmCDPK2/CDPKβ	20	5231	6	490	No	4	0.686
Gm08g316500	GmCDPK3/CDPKγ	8	5846	7	551	Yes	4	0.528
Gm10g120300	GmCDPK4	10	7087	6	581	Yes	4	0.809
Gm02g192700	GmCDPK5	2	5446	6	587	Yes	4	0.717
Gm10g084000	GmCDPK6	10	5678	6	592	Yes	4	0.708
Gm10g087100	GmCDPK7	10	7282	6	595	Yes	4	0.692
Gm10g217000	GmCDPK8	10	5419	6	492	No	4	0.683
Gm04g204400	GmCDPK9	4	4752	6	496	No	4	0.681
Gm06g161200	GmCDPK10	6	4751	6	497	No	4	0.678
Gm05g198300	GmCDPK11	5	5751	6	507	No	4	0.655
Gm02g311800	GmCDPK12	2	6488	6	549	Yes	4	0.654
Gm08g005600	GmCDPK13	8	4132	6	508	No	4	0.654
Gm03g204100	GmCDPK14	3	4351	6	590	Yes	4	0.646
Gm19g201400	GmCDPK15	19	4274	6	593	No	4	0.641
Gm20g175200	GmCDPK16	20	2776	5	294	No	5	0.639
Gm10g216900	GmCDPK17	10	4326	6	482	No	5	0.622
Gm14g000800	GmCDPK18	14	6076	6	558	Yes	4	0.62
Gm11g020200	GmCDPK19	11	4769	7	505	Yes	4	0.594
Gm05g213200	GmCDPK20	5	6287	7	518	Yes	4	0.585
Gm01g223200	GmCDPK21	1	5258	7	528	Yes	4	0.566
Gm02g278900	GmCDPK22	2	7296	7	527	Yes	4	0.546
Gm02g291300	GmCDPK23	2	4538	7	528	Yes	4	0.545
Gm14g035800	GmCDPK24	14	4514	7	529	Yes	4	0.544
Gm07g260200	GmCDPK25	7	4495	7	529	Yes	4	0.535
Gm14g023500	GmCDPK26	14	4644	7	539	Yes	4	0.534
Gm20g041500	GmCDPK27	20	5265	7	546	Yes	4	0.531
Gm07g232400	GmCDPK28	7	4900	7	541	Yes	4	0.53
Gm17g013800	GmCDPK29	17	4591	7	538	Yes	4	0.528
Gm17g261000	GmCDPK30	17	3177	7	513	No	4	0.526
Gm18g096500	GmCDPK31	18	6203	7	551	Yes	4	0.525
Gm14g222000	GmCDPK32	14	4502	7	537	Yes	4	0.523
Gm18g202100	GmCDPK33	18	8284	7	512	Yes	4	0.502
Gm07g151000	GmCDPK34	7	7765	6	533	Yes	4	0.495
Gm08g019700	GmCDPK35	8	3587	5	437	Yes	1	0.494
Gm06g189600	GmCDPK36	6	4935	6	551	Yes	4	0.492
Gm17g096000	GmCDPK37	17	4080	6	541	Yes	4	0.492
Gm04g175300	GmCDPK38	4	5292	6	556	Yes	4	0.491
Gm05g030800	GmCDPK39	5	4015	6	539	Yes	4	0.49
Gm02g182900	GmCDPK40	2	7291	7	525	Yes	4	0.49
Gm17g260900	GmCDPK41	17	4127	7	536	Yes	4	0.485
Gm10g103100	GmCDPK42	10	5616	7	528	Yes	4	0.483
Gm03g138000	GmCDPK43	3	4486	7	534	Yes	4	0.476
Gm19g140800	GmCDPK44	19	4736	7	535	Yes	4	0.475
Gm11g128900	GmCDPK45	11	4839	7	542	Yes	4	0.452
Gm12g053400	GmCDPK46	12	4716	7	533	Yes	4	0.448
Gm16g128600	GmCDPK47	16	5347	11	528	Yes	4	0.411
Gm02g048300	GmCDPK48	2	7379	11	530	Yes	4	0.402
Gm11g077300	GmCDPK49	11	5588	11	562	Yes	4	0.383
Gm01g166100	GmCDPK50	1	5556	11	562	Yes	4	0.381
Gm15g222300	GmCCaMK1	15	4941	7	527	No	3	0.29
Gm08g227200	GmCCaMK2	8	5312	7	526	No	3	0.289
*Predicted by PlantsP, URL: http://plantsp.genomics.purdue.edu/myrist.html

## Sheet: Table S5
Supplemental Table S5. A list of 13 soybean CRK genes and their sequence details
Locus name	Gene name	Chr	Gene length	Intron	Amino acid	Myristoylation*	EF-hand	Identity to AtCRK1
Gm19g129200	GmCRK1	19	8158	9	416	No	2	0.841
Gm02g163300	GmCRK2	2	7918	10	583	Yes	2	0.806
Gm10g096600	GmCRK3	10	5941	6	341	No	2	0.795
Gm01g184300	GmCRK4	1	5412	10	604	Yes	2	0.703
Gm11g058000	GmCRK5	11	4717	11	568	Yes	2	0.685
Gm05g090900	GmCRK6	5	4452	10	578	Yes	2	0.682
Gm07g210600	GmCRK7	7	4732	0	598	Yes	2	0.655
Gm02g134600	GmCRK8	2	4928	0	598	Yes	2	0.651
Gm16g020600	GmCRK9	16	8087	9	415	No	2	0.636
Gm06g134200	GmCRK10	6	7475	10	599	Yes	2	0.573
Gm04g231000	GmCRK11	4	8837	10	597	Yes	2	0.559
Gm07g051600	GmCRK12	7	7871	10	592	Yes	2	0.552
Gm12g155600	GmCRK13	12	3143	5	395	No	2	0.443
*Predicted by PlantsP, URL: http://plantsp.genomics.purdue.edu/myrist.html

## Sheet: Table S6
Supplemental Table S6. A list of 17 soybean Rboh genes and their sequence details
Locus name	Gene name	Chr	Gene length	Intron	Amino acid	EF-hand	Identity to AtRbohD
Gm10g152200	GmRbohA	10	6988	11	825	2	0.673
Gm03g236300	GmRbohB	3	6831	10	885	2	0.652
Gm20g236200	GmRbohC	20	6731	11	889	2	0.638
Gm04g203200	GmRbohD	4	7185	11	928	2	0.636
Gm06g162300	GmRbohE	6	7302	11	941	2	0.634
Gm19g233900	GmRbohF	19	6905	11	887	2	0.624
Gm08g005900	GmRbohG	8	5682	11	888	2	0.611
Gm05g198700	GmRbohH	5	5939	11	898	2	0.6
Gm08g018900	GmRbohI	8	9528	13	941	2	0.553
Gm01g222700	GmRbohJ	1	9977	13	927	2	0.547
Gm05g212500	GmRbohK	5	8789	13	941	2	0.546
Gm11g020700	GmRbohL	11	10866	13	927	2	0.544
Gm07g130800	GmRbohM	7	4839	13	859	2	0.494
Gm15g182000	GmRbohN	15	15437	13	936	2	0.469
Gm09g073200	GmRbohO	9	11354	13	928	2	0.466
Gm17g078300	GmRbohP	17	7396	13	821	2	0.429
Gm05g021100	GmRbohQ	5	6775	13	820	2	0.421

## Sheet: Table S7
Supplemental Table S7. A list of 15 unclassified EF-hand protein-coding genes (UEPs) and their sequence details in soybean
Locus name	Gene name	Chr	Gene Length	Intron	Amino acid	EF-hand	Putative protein
Gm03g019200	GmUEP1	3	8590	13	534	3	Phospholipid/glycerol acyltransferase family protein
Gm03g032000	GmUEP2	3	3721	5	292	2	Calcium-binding EF-hand family protein
Gm06g162700	GmUEP3	6	4084	3	476	4	Mitochondrial substrate carrier family protein
Gm07g080800	GmUEP4	7	8500	13	527	2	Phospholipid/glycerol acyltransferase family protein
Gm08g059300	GmUEP5	8	6734	9	580	1	NAD(P)H dehydrogenase
Gm12g227800	GmUEP6	12	4793	8	711	4	Sodium/calcium exchanger family protein
Gm13g119600	GmUEP7	13	3371	3	579	2	Ca2+-activated RelA/spot homolog
Gm13g272000	GmUEP8	13	4960	6	579	3	Sodium/calcium exchanger family protein
Gm13g272100	GmUEP9	13	8288	8	712	4	Sodium/calcium exchanger family protein
Gm13g272300	GmUEP10	13	5194	8	712	3	Sodium/calcium exchanger family protein
Gm14g017400	GmUEP11	14	6225	13	695	2	Actin binding Calponin homology domain-containing protein
Gm15g030100	GmUEP12	15	6188	0	211	4	Dockerin domain-containing protein
Gm16g016300	GmUEP13	16	3847	9	474	1	Calcium-binding endonuclease/exonuclease/phosphatase
Gm16g214500	GmUEP14	16	2324	3	264	2	Disease resistance protein (TIR-NBS-LRR class) family protein
Gm16g214800	GmUEP15	16	2366	3	305	2	Disease resistance protein (TIR-NBS-LRR class) family protein

## Sheet: Table S8
Supplemental Table S8. Summary of cis-acting elements that are related to plant stress responses
Element	Sequence	Discription	References
DRE/CRT	A/GCCGAC	Dehydration and cold response	Sakumaa et al. 2002
ABRE	C/TACGTGG/T	ABA responsive element	Osakabe et al. 2013
AuxRE	TGTCTC	ARF1 binding site (auxin signaling)	Ulmasov et al. 1997
GCC-box	AGCCGCC	Ethylene responsive element	Fujimoto et al. 2000
G-box	CACGTG	Environmental signal response	Williams et al. 1992
CG-box	(A/C/G)CGCG(T/C/G)	CAMTA binding site (signal response)	Yang et al. 2002
MYB2-BS	CTAACCA	MYB2 binding site (drought, ABA)	Abe et al. 1997
P1BS	GNATATNC	PHR1 bingding site (phosphate starvation signaling)	Rubio et al. 2001

## Sheet: Table S9
Supplemental Table S9. Distribution of eight cis-elements in promoters of soybean EF-hand protein-coding genes
Gene name	DRE/CRT	ABRE	AuxRE	GCC-box	G-box	CG-box	MYB2-BS	P1BS
GmCaM1
GmCaM2
GmCaM3	-557
GmCaM4						-28, -40
GmCaM5							-192
GmCaM6			-1415
GmCML1	-522					-154, -195
GmCML2							-950
GmCML3						-959, -998
GmCML4		-793, -798				-729	-427
GmCML5		-13, -1243	-1354		-14
GmCML6			-126, -148, -1265					-811
GmCML7		-258, -330						-914
GmCML8		-467	-1273		-468	-564
GmCML9			-1337			-579
GmCML10		-315				-96		-805
GmCML11		-312, -537						-1047
GmCML12								-684
GmCML13						-20, -957, -1479
GmCML14			-250					-455
GmCML15	-847	-840			-840		-993	-142
GmCML16					-525			-226, -720
GmCML17			-275, -1246				-733
GmCML18							-545
GmCML19		-1376			-1376	-224
GmCML20
GmCML21			-492
GmCML22						-1494
GmCML23		-609
GmCML24			-123
GmCML25			-902
GmCML26		-164	-168
GmCML27	-452
GmCML28		-1019				-60
GmCML29						-147, -164, -265	-878
GmCML30		-338	-1371					-48
GmCML31						-95
GmCML32			-1068			-590, -1214		-623
GmCML33		-175	-436		-176	-47, -64
GmCML34			-1002, -1293			-170
GmCML35		-234	-1081
GmCML36		-1453
GmCML37	-330					-323
GmCML38						-25
GmCML39	-375		-1414			-59		-743, -1283
GmCML40		-1037	-877		-1038	-442, -1015	-608
GmCML41
GmCML42			-291, -814			-159		-906, -1324
GmCML43			-1219
GmCML44			-677, -804			-180
GmCML45		-1423		-222	-1423
GmCML46			-1415
GmCML47
GmCML48	-19					-101
GmCML49		-380			-381	-178
GmCML50			-620, -1044
GmCML51						-236
GmCML52			-75			-435
GmCML53								-624
GmCML54
GmCML55	-647					-127, -643
GmCML56			-466, -936	-197		-64
GmCML57
GmCML58			-1193
GmCML59	-1023
GmCML60		-1299	-1311
GmCML61	-1330			-1333
GmCML62			-1273					-615
GmCML63	-1287							-446
GmCML64			-813, -1217			-70
GmCML65	-143
GmCML66								-1005
GmCML67		-272			-273			-674
GmCML68		-81, -268			-269	-179, -618
GmCML69						-185, -379		-426
GmCML70			-826, -1473	-1272				-1374
GmCML71
GmCML72			-1016
GmCML73			-1398			-416
GmCML74	-1175	-663, -681		-1136		-1267
GmCML75			-818					-149, -589
GmCML76			-1192				-1453	-537
GmCML77			-387	-207		-67
GmCML78			-31					-1081
GmCML79								-25, -170
GmCML80	-1250		-880			-248
GmCML81			-922					-720
GmCML82			-17			-1148
GmCML83
GmCML84	-144
GmCML85		-416, -1367			-417, 1368
GmCML86		-1032	-677		-1033
GmCML87			-168, -1120, -1159	-1286		-1060, -1182
GmCML88						-1007
GmCML89			-1442
GmCML90		-508	-813, -1058		-447, -509	-922
GmCML91						-563, -748
GmCML92						-81
GmCML93		-994			-994	-955
GmCML94			-233
GmCML95	-830
GmCML96
GmCML97								-324, -826
GmCML98		-946, -1059						-1073
GmCML99	-904		-1408
GmCML100	-1493	-1287
GmCML101						-1048, -1413
GmCML102			-1315			-1478
GmCML103		-806						-163
GmCML104	-1468					-301		-1172
GmCML105						-798
GmCML106			-1364
GmCML107			-829					-771
GmCML108
GmCML109					-1237
GmCML110			-34
GmCML111		-717	-66
GmCML112		-1315	-749					-950
GmCML113					-558
GmCML114	-911
GmCML115		-639	-560		-640	-962
GmCML116			-1063			-799
GmCML117			-55, -1356			-1100
GmCML118			-1298
GmCML119		-792				-3		-427
GmCML120						-1343	-1101	-654
GmCML121			-498
GmCML122								-110
GmCML123		-768	-1236		-769		-877
GmCML124
GmCML125	-698	-849, -1034	-870		-850, -1034
GmCML126			-1258
GmCML127						-198, -1255, -1399, -1420, -1438, -1471
GmCML128			-586
GmCML129
GmCML130		-188	-286, -815				-250	-199, -996
GmCML131							-935
GmCML132		-1417			-1417	-807, -1077, -1324
GmCML133		-638
GmCML134						-395	-179, -506	-485
GmCML135	-103, -431
GmCML136	-1276	-1198
GmCML137		-1086, -1421			-1421	-1335
GmCML138				-1261
GmCML139			-118, -573					-53
GmCML140						-1430	-988	-257
GmCML141	-995		-930				-1188	-1133, -1435
GmCML142	-912	-895, -1354
GmCML143								-1233
GmCML144			-584			-63
GmCBL1				-97				-300, -480, -739
GmCBL2	-561		-620			-514, -673
GmCBL3			-1399	-59				-497, -724, -877, -946
GmCBL4			-777					-153
GmCBL5		-73			-74			-748
GmCBL6	-1221		-979, -1253					-250, -724
GmCBL7			-868
GmCBL8
GmCBL9		-1121						-118, -130, -727
GmCBL10			-207, -402
GmCBL11
GmCBL12
GmCBL13			-208
GmCBL14						-1212
GmCBL15	-475		-219
GmCDPK1
GmCDPK2		-848	-1014, -1039, -1066			-828
GmCDPK3
GmCDPK4						-807, -902
GmCDPK5		-364	-178		-365	-39
GmCDPK6						-1022
GmCDPK7		-779			-779
GmCDPK8		-1178	-303, -1209			-893		-664
GmCDPK9			-116
GmCDPK10	-1465
GmCDPK11	-961		-1060			-972, -1078
GmCDPK12			-622, -1070			-36
GmCDPK13		-1088	-544	-1437	-1088, -1211, -1422		-698	-1374
GmCDPK14		-160, -393			-161, -394	-349
GmCDPK15		-448			-449, -621	-408
GmCDPK16		-891			-892
GmCDPK17								-226
GmCDPK18						-35	-856
GmCDPK19			-1181				-980
GmCDPK20		-638
GmCDPK21		-784			-785
GmCDPK22		-1231
GmCDPK23		-1056	-644, -1089		-1057			-929
GmCDPK24						-1321
GmCDPK25			-1157
GmCDPK26			-98			-244
GmCDPK27		-210	-233, -910					-1372
GmCDPK28		-231	-254, -728
GmCDPK29						-1194	-1449
GmCDPK30			-1394
GmCDPK31								-1273
GmCDPK32		-387, -1141	-1205			-857
GmCDPK33			-912, -1199
GmCDPK34			-589, -1221
GmCDPK35
GmCDPK36		-356			-357
GmCDPK37			-1303
GmCDPK38	-1100							-74
GmCDPK39
GmCDPK40
GmCDPK41	-859						-908
GmCDPK42			-1187, -1292	-832		-194
GmCDPK43				-584		-753
GmCDPK44								-52
GmCDPK45								-243
GmCDPK46
GmCDPK47	-268		-1125
GmCDPK48
GmCDPK49							-1073
GmCDPK50
GmCCaMK1						-3
GmCCaMK2						-2
GmCRK1	-149	-1278	-1173		-1279
GmCRK2
GmCRK3
GmCRK4
GmCRK5		-24			-25
GmCRK6
GmCRK7		-171, -1326			-172, -183
GmCRK8		-784
GmCRK9							-1066
GmCRK10			-1388					-894
GmCRK11							-1073	-729, -864, -1432, -1466
GmCRK12		-121					-382
GmCRK13		-1356
GmRbohA		-61	-1090		-62
GmRbohB		-517, -1305	-437		-1815	-1113	-322
GmRbohC		-205						-182
GmRbohD			-1124
GmRbohE		-211	-86, -598, -1134		-211	-1276		-1013
GmRbohF			-918		-1753
GmRbohG			-1200, -1466	-762
GmRbohH			-798					-642
GmRbohI	-1458		-1491			-623
GmRbohJ		-135
GmRbohK
GmRbohL			-918
GmRbohM
GmRbohN			-729, -1244					-1111, -1430
GmRbohO			-1194					-1358
GmRbohP				-216
GmRbohQ
Gm03g019200								-528
Gm03g032000			-837
Gm06g162700	-195	-177	-665		-177, -1301			-74
Gm07g080800		-963	-982		-963
Gm08g059300		-218	-1036
Gm12g227800		-1241			-28, -1242
Gm13g119600		-852, -872						-354
Gm13g272000		-246, -292, -1431			-247			-1005
Gm13g272100				-758				-996
Gm13g272300	-515				-39
Gm14g017400	-11	-791	-1462
Gm15g030100		-1256	-757		-1257	-402, -1234	-594
Gm16g016300	-770		-334, -848				-821
Gm16g214500				-246
Gm16g214800

## Sheet: Table S10
Supplemental Table S10. The number of various kinds of EF-hand proteins in Arabidopsis, rice and soybean
Gene	Gene number
	Arabidopsis	rice	soybean
CaM	7	5	6
CML	50	32	144
CBL	10	10	15
CIPK	25	30	52
CDPK	34	29	50
CRK	8	5	13
CCaMK	0	1	2
Rboh	10	9	17
Other EF protein	131	152	15
Total EF protein	250	243	262

[truncated: 1 more sheets: Table S11]
